# Supplementary material for: Representations of Research among Newly Graduated Paramedical Professionals: A Qualitative Study
Source: Int J Environ Res Public Health. 2021 Oct 28;18(21):11331. doi: 10.3390/ijerph182111331 (PMC8583123; doi:10.3390/ijerph182111331)
Supplement: Supplementary file 1 [file ijerph-18-11331-s001.zip]

Archive with 1 entries (1 files):
- ijerph-1396232-supplementary.pdf
